# Supplementary material for: The matlockite-type praseodymium(III) oxide bromide PrOBr
Source: Acta Crystallogr Sect E Struct Rep Online. 2011 Nov 23;67(Pt 12):i74. doi: 10.1107/S1600536811048227 (PMC3238581; doi:10.1107/S1600536811048227)
Supplement: Supplementary file 1 [file e-67-00i74-sup1.cif]

##############################################################################
#                                                                            #
# This CIF contains the data in a paper accepted for publication in          #
# Acta Crystallographica Section E. It conforms to the requirements of       #
# Notes for Authors for Acta Crystallographica Section E, and has been       #
# peer reviewed under the auspices of the IUCr Commission on Journals.       #
#                                                                            #
# Full details of the Crystallographic Information File format               #
# are given in the paper "The Crystallographic Information File (CIF):       #
# a New Standard Archive File for Crystallography" by S. R. Hall, F. H.      #
# Allen and I. D. Brown [Acta Cryst. (1991), A47, 655-685].                  #
#                                                                            #
# The current version of the core CIF dictionary is obtainable from          #
# ftp://ftp.iucr.org/pub/cif_core.dic.                                       #
#                                                                            #
# Software is freely available for graphical display of the structure(s)     #
# in this CIF. For information consult the CIF software page                 #
# http://www.iucr.org/resources/cif/software.                                #
#                                                                            #
# This file may be used for bona fide research purposes within the           #
# scientific community so long as proper attribution is given to the journal # 
# article from which it was obtained.                                        #
#                                                                            #
##############################################################################
data_I
_audit_creation_method     SHELXL-97
_chemical_name_systematic
;
Praseodymium(III) oxide bromide
;
_chemical_name_common     'praseodymium(III) oxide bromide'
_chemical_formula_moiety     'Br O Pr'
_chemical_formula_sum     'Br O Pr'
_chemical_formula_iupac     'Pr Br O'
_chemical_formula_weight     236.82
_chemical_melting_point     ?
_symmetry_cell_setting     tetragonal
_symmetry_space_group_name_H-M     'P 4/n m m'
_symmetry_space_group_name_hall     '-P 4a 2a'
loop_
    _symmetry_equiv_pos_as_xyz
    'x, y, z'
    'x+1/2, -y, -z'
    '-x+1/2, -y+1/2, z'
    '-x, y+1/2, -z'
    'y+1/2, x+1/2, -z'
    'y, -x+1/2, z'
    '-y+1/2, x, z'
    '-y, -x, -z'
    '-x, -y, -z'
    '-x-1/2, y, z'
    'x-1/2, y-1/2, -z'
    'x, -y-1/2, z'
    '-y-1/2, -x-1/2, z'
    '-y, x-1/2, -z'
    'y-1/2, -x, -z'
    'y, x, z'
_cell_length_a     4.0671(3)
_cell_length_b     4.0671(3)
_cell_length_c     7.4669(5)
_cell_angle_alpha     90.00
_cell_angle_beta     90.00
_cell_angle_gamma     90.00
_cell_volume     123.512(15)
_cell_formula_units_Z     2
_cell_measurement_reflns_used     3957
_cell_measurement_theta_min     0.41
_cell_measurement_theta_max     27.88
_cell_measurement_temperature     293(2)
_exptl_crystal_description     plate
_exptl_crystal_colour     'pale green'
_exptl_crystal_size_max     0.11
_exptl_crystal_size_mid     0.065
_exptl_crystal_size_min     0.02
_exptl_crystal_density_diffrn     6.368
_exptl_crystal_density_meas     ?
_exptl_crystal_density_method     'not measured'
_exptl_crystal_F_000     204
_exptl_absorpt_coefficient_mu     35.515
_exptl_absorpt_correction_type     numerical
_exptl_absorpt_process_details     '(X-SHAPE; Stoe & Cie, 1999)'
_exptl_absorpt_correction_T_min     0.0486
_exptl_absorpt_correction_T_max     0.5346
_exptl_special_details     ?
_diffrn_ambient_temperature     293(2)
_diffrn_radiation_type     MoK\a
_diffrn_radiation_wavelength     0.71069
_diffrn_radiation_source     'fine-focus sealed tube'
_diffrn_radiation_monochromator     graphite
_diffrn_measurement_device_type     'Bruker--Nonius KappaCCD'
_diffrn_measurement_method     '\w and \f scans'
_diffrn_detector_area_resol_mean     ?
_diffrn_reflns_number     1621
_diffrn_reflns_av_R_equivalents     0.0824
_diffrn_reflns_av_sigmaI/netI     0.0336
_diffrn_reflns_theta_min     5.46
_diffrn_reflns_theta_max     27.90
_diffrn_reflns_theta_full     27.90
_diffrn_measured_fraction_theta_max     0.991
_diffrn_measured_fraction_theta_full     0.991
_diffrn_reflns_limit_h_min     -5
_diffrn_reflns_limit_h_max     5
_diffrn_reflns_limit_k_min     -5
_diffrn_reflns_limit_k_max     5
_diffrn_reflns_limit_l_min     -9
_diffrn_reflns_limit_l_max     9
_diffrn_standards_number     0
_diffrn_standards_interval_count     .
_diffrn_standards_interval_time     .
_diffrn_standards_decay_%     ?
_refine_special_details
;
 Refinement of F^2^ against ALL reflections.  The weighted R-factor wR and
 goodness of fit S are based on F^2^, conventional R-factors R are based
 on F, with F set to zero for negative F^2^. The threshold expression of
 F^2^ > 2sigma(F^2^) is used only for calculating R-factors(gt) etc. and is
 not relevant to the choice of reflections for refinement.  R-factors based
 on F^2^ are statistically about twice as large as those based on F, and R-
 factors based on ALL data will be even larger.
;
_reflns_number_total     113
_reflns_number_gt     111
_reflns_threshold_expression     I>2sigma(I)
_refine_ls_structure_factor_coef     Fsqd
_refine_ls_matrix_type     full
_refine_ls_R_factor_all     0.0264
_refine_ls_R_factor_gt     0.0261
_refine_ls_wR_factor_gt     0.0588
_refine_ls_wR_factor_ref     0.0589
_refine_ls_goodness_of_fit_ref     1.199
_refine_ls_restrained_S_all     1.199
_refine_ls_number_reflns     113
_refine_ls_number_parameters     10
_refine_ls_number_restraints     0
_refine_ls_hydrogen_treatment     .
_refine_ls_weighting_scheme     calc
_refine_ls_weighting_details
         'calc w=1/[\s^2^(Fo^2^)+(0.0378P)^2^+0.0000P] where P=(Fo^2^+2Fc^2^)/3'
_atom_sites_solution_hydrogens     .
_atom_sites_solution_primary     direct
_atom_sites_solution_secondary     difmap
_refine_ls_shift/su_max     0.000
_refine_ls_shift/su_mean     0.000
_refine_diff_density_max     1.135
_refine_diff_density_min     -2.520
_refine_ls_extinction_method     'SHELXL97 (Sheldrick, 2008)'
_refine_ls_extinction_coef     0.032(5)
_refine_ls_extinction_expression
                                  'Fc^*^=kFc[1+0.001xFc^2^\l^3^/sin(2\q)]^-1/4^'
loop_
    _atom_type_symbol
    _atom_type_description
    _atom_type_scat_dispersion_real
    _atom_type_scat_dispersion_imag
    _atom_type_scat_source
    Pr Pr -0.2180 2.8214 'International Tables Vol C Tables 4.2.6.8 and 6.1.1.4'
    O O 0.0106 0.0060 'International Tables Vol C Tables 4.2.6.8 and 6.1.1.4'
    Br Br -0.2901 2.4595 'International Tables Vol C Tables 4.2.6.8 and 6.1.1.4'
_computing_data_collection     'COLLECT (Nonius, 1998)'
_computing_cell_refinement     'SCALEPACK (Otwinowski & Minor, 1997)'
_computing_data_reduction     'SCALEPACK and DENZO (Otwinowski & Minor, 1997)'
_computing_structure_solution     'SHELXS97 (Sheldrick, 2008)'
_computing_structure_refinement     'SHELXL97 (Sheldrick, 2008)'
_computing_molecular_graphics     'DIAMOND (Brandenburg, 2006)'
_computing_publication_material     'SHELXL97 (Sheldrick, 2008)'
loop_
    _atom_site_type_symbol
    _atom_site_label
    _atom_site_fract_x
    _atom_site_fract_y
    _atom_site_fract_z
    _atom_site_U_iso_or_equiv
    _atom_site_adp_type
    _atom_site_calc_flag
    _atom_site_refinement_flags
    _atom_site_occupancy
    _atom_site_symmetry_multiplicity
    _atom_site_disorder_assembly
    _atom_site_disorder_group
    Pr Pr 0.2500 0.2500 0.15763(8) 0.0106(4) Uani d S 1 8 . .
    O O 0.7500 0.2500 0.0000 0.0129(13) Uani d S 1 8 . .
    Br Br 0.2500 0.2500 0.64087(17) 0.0153(4) Uani d S 1 8 . .
loop_
    _atom_site_aniso_label
    _atom_site_aniso_U_11
    _atom_site_aniso_U_22
    _atom_site_aniso_U_33
    _atom_site_aniso_U_12
    _atom_site_aniso_U_13
    _atom_site_aniso_U_23
    Pr 0.0084(4) 0.0084(4) 0.0148(6) 0.000 0.000 0.000
    O 0.0114(17) 0.0114(17) 0.016(3) 0.000 0.000 0.000
    Br 0.0149(5) 0.0149(5) 0.0160(7) 0.000 0.000 0.000
_geom_special_details
;
 All esds (except the esd in the dihedral angle between two l.s. planes)
 are estimated using the full covariance matrix.  The cell esds are taken
 into account individually in the estimation of esds in distances, angles
 and torsion angles; correlations between esds in cell parameters are only
 used when they are defined by crystal symmetry.  An approximate (isotropic)
 treatment of cell esds is used for estimating esds involving l.s. planes.
;
loop_
    _geom_bond_atom_site_label_1
    _geom_bond_atom_site_label_2
    _geom_bond_site_symmetry_2
    _geom_bond_distance
    _geom_bond_publ_flag
    Pr O 9_655 2.3496(3) y
    Pr O 1_455 2.3496(3) y
    Pr O 9_665 2.3496(3) y
    Pr O . 2.3496(3) y
    Pr Br 9_666 3.2457(8) y
    Pr Br 9_556 3.2457(8) y
    Pr Br 9_566 3.2457(8) y
    Pr Br 9_656 3.2457(8) y
    Pr Br . 3.6083(14) y
    Pr Br 1_554 3.8586(14) y
    Pr Pr 9 3.7165(8) ?
    Pr Pr 9_655 3.7165(8) ?
    Pr Pr 9_565 3.7165(8) ?
    Pr Pr 9_665 3.7165(8) ?
    O Pr 9_655 2.3496(3) ?
    O Pr 1_655 2.3496(3) ?
    O Pr 9_665 2.3496(3) ?
    Br Pr 9_666 3.2457(8) ?
    Br Pr 9_556 3.2457(8) ?
    Br Pr 9_656 3.2457(8) ?
    Br Pr 9_566 3.2457(8) ?
loop_
    _geom_angle_atom_site_label_1
    _geom_angle_atom_site_label_2
    _geom_angle_atom_site_label_3
    _geom_angle_site_symmetry_1
    _geom_angle_site_symmetry_3
    _geom_angle
    _geom_angle_publ_flag
    O Pr O 9_655 1_455 75.466(11) ?
    O Pr O 9_655 9_665 119.87(3) ?
    O Pr O 1_455 9_665 75.466(11) ?
    O Pr O 9_655 . 75.466(11) ?
    O Pr O 1_455 . 119.87(3) ?
    O Pr O 9_665 . 75.466(11) ?
    O Pr Br 9_655 9_666 140.758(5) ?
    O Pr Br 1_455 9_666 140.758(5) ?
    O Pr Br 9_665 9_666 71.938(15) ?
    O Pr Br . 9_666 71.938(15) ?
    O Pr Br 9_655 9_556 71.938(15) ?
    O Pr Br 1_455 9_556 71.938(15) ?
    O Pr Br 9_665 9_556 140.758(5) ?
    O Pr Br . 9_556 140.758(5) ?
    Br Pr Br 9_666 9_556 124.77(5) ?
    O Pr Br 9_655 9_566 140.758(5) ?
    O Pr Br 1_455 9_566 71.938(15) ?
    O Pr Br 9_665 9_566 71.938(15) ?
    O Pr Br . 9_566 140.758(5) ?
    Br Pr Br 9_666 9_566 77.59(2) ?
    Br Pr Br 9_556 9_566 77.59(2) ?
    O Pr Br 9_655 9_656 71.938(15) ?
    O Pr Br 1_455 9_656 140.758(5) ?
    O Pr Br 9_665 9_656 140.758(6) ?
    O Pr Br . 9_656 71.938(15) ?
    Br Pr Br 9_666 9_656 77.59(2) ?
    Br Pr Br 9_556 9_656 77.59(2) ?
    Br Pr Br 9_566 9_656 124.77(5) ?
    O Pr Pr 9_655 9 37.733(6) ?
    O Pr Pr 1_455 9 37.733(6) ?
    O Pr Pr 9_665 9 98.99(2) ?
    O Pr Pr . 9 98.99(2) ?
    Br Pr Pr 9_666 9 168.31(4) ?
    Br Pr Pr 9_556 9 66.920(19) ?
    Br Pr Pr 9_566 9 107.075(12) ?
    Br Pr Pr 9_656 9 107.075(12) ?
    O Pr Pr 9_655 9_655 37.733(6) ?
    O Pr Pr 1_455 9_655 98.99(2) ?
    O Pr Pr 9_665 9_655 98.99(2) ?
    O Pr Pr . 9_655 37.733(6) ?
    Br Pr Pr 9_666 9_655 107.075(12) ?
    Br Pr Pr 9_556 9_655 107.075(12) ?
    Br Pr Pr 9_566 9_655 168.31(4) ?
    Br Pr Pr 9_656 9_655 66.920(18) ?
    Pr Pr Pr 9 9_655 66.346(15) ?
    O Pr Pr 9_655 9_565 98.99(2) ?
    O Pr Pr 1_455 9_565 37.733(6) ?
    O Pr Pr 9_665 9_565 37.733(6) ?
    O Pr Pr . 9_565 98.99(2) ?
    Br Pr Pr 9_666 9_565 107.075(12) ?
    Br Pr Pr 9_556 9_565 107.075(12) ?
    Br Pr Pr 9_566 9_565 66.920(18) ?
    Br Pr Pr 9_656 9_565 168.31(4) ?
    Pr Pr Pr 9 9_565 66.346(15) ?
    Pr Pr Pr 9_655 9_565 101.39(3) ?
    O Pr Pr 9_655 9_665 98.99(2) ?
    O Pr Pr 1_455 9_665 98.99(2) ?
    O Pr Pr 9_665 9_665 37.733(6) ?
    O Pr Pr . 9_665 37.733(6) ?
    Br Pr Pr 9_666 9_665 66.920(19) ?
    Br Pr Pr 9_556 9_665 168.31(4) ?
    Br Pr Pr 9_566 9_665 107.075(12) ?
    Br Pr Pr 9_656 9_665 107.075(12) ?
    Pr Pr Pr 9 9_665 101.39(3) ?
    Pr Pr Pr 9_655 9_665 66.346(15) ?
    Pr Pr Pr 9_565 9_665 66.346(15) ?
    Pr O Pr . 9_655 104.534(11) ?
    Pr O Pr . 1_655 119.87(3) ?
    Pr O Pr 9_655 1_655 104.534(11) ?
    Pr O Pr . 9_665 104.534(11) ?
    Pr O Pr 9_655 9_665 119.87(3) ?
    Pr O Pr 1_655 9_665 104.534(11) ?
    Pr Br Pr 9_666 9_556 124.77(5) ?
    Pr Br Pr 9_666 9_656 77.59(2) ?
    Pr Br Pr 9_556 9_656 77.59(2) ?
    Pr Br Pr 9_666 9_566 77.59(2) ?
    Pr Br Pr 9_556 9_566 77.59(2) ?
    Pr Br Pr 9_656 9_566 124.77(5) ?
data_global
_journal_date_recd_electronic     2011-10-19
_journal_date_accepted     2011-11-14
_journal_name_full     'Acta Crystallographica, Section E'
_journal_year     2011
_journal_volume     67
_journal_issue     12
_journal_page_first     i74
_journal_page_last     i74
_journal_paper_category     QI
_journal_coeditor_code     FI2117
_publ_contact_author_name     'Thomas Schleid'
_publ_contact_author_address
;
Institut f\"ur Anorganische Chemie, Universit\"at Stuttgart
Pfaffenwaldring 55
70569 Stuttgart, Germany
;
_publ_contact_author_email     schleid@iac.uni-stuttgart.de
_publ_contact_author_fax     ?
_publ_contact_author_phone     ?
_publ_section_title
;
The <i>matlockite</i>-type praseodymium(III) oxide bromide PrOBr
;
loop_
    _publ_author_name
    _publ_author_address
    'Talmon-Gros, Pia'
;
Institut f\"ur Anorganische Chemie, Universit\"at Stuttgart
Pfaffenwaldring 55
70569 Stuttgart, Germany
;
    'Schurz, Christian M.'
;
Institut f\"ur Anorganische Chemie, Universit\"at Stuttgart
Pfaffenwaldring 55
70569 Stuttgart, Germany
;
    'Schleid, Thomas'
;
Institut f\"ur Anorganische Chemie, Universit\"at Stuttgart
Pfaffenwaldring 55
70569 Stuttgart, Germany
;
_publ_section_synopsis
;
The crystal structure of the praseodymium(III) oxide bromide, PrOBr, can be best
described with layers of agglomerated square antiprisms [PrO~4~Br~4~]^9-^.
These slabs are stacked along the <i>c</i> axis and linked <i>via</i> two
different secondary contacts between Pr^3+^ and Br^-^. The Pr^3+^ cations
occupy the Wyckoff site 2<i>c</i> with 4<i>mm</i> symmetry and carry four
O^2-^ anions as well as four primary Br^-^ anions, yielding a coordination
number of 8. While the Br^-^ anions exhibit the same site symmetry as the
Pr^3+^ cations, the oxide anions are located at the Wyckoff position 2<i>a</i>
with site symmetry \=4<i>m</i>2 and have four Pr^3+^ cations as neighbours,
defining a tetrahedron.
;
_cell_special_details     .
