# Supplementary material for: The matlockite-type praseodymium(III) oxide bromide PrOBr
Source: Acta Crystallogr Sect E Struct Rep Online. 2011 Nov 23;67(Pt 12):i74. doi: 10.1107/S1600536811048227 (PMC3238581; doi:10.1107/S1600536811048227)
Supplement: Supplementary file 2 [file e-67-00i74-Isup2.hkl]

# 
# h,k,l, Fc-squared, Fo-squared, sigma(Fo-squared) and status flag 
# 
data_I
_shelx_title '   Pr O Br  (ccdcm79 in P4/nmm)' 
_shelx_refln_list_code          4 
_shelx_F_calc_maximum      142.40 
_exptl_crystal_F_000       204.00 
_reflns_d_resolution_high  0.7594 
 
loop_ 
 _symmetry_equiv_pos_as_xyz 
 'x, y, z' 
 'x+1/2, -y, -z' 
 '-x+1/2, -y+1/2, z' 
 '-x, y+1/2, -z' 
 'y+1/2, x+1/2, -z' 
 'y, -x+1/2, z' 
 '-y+1/2, x, z' 
 '-y, -x, -z' 
 '-x, -y, -z' 
 '-x-1/2, y, z' 
 'x-1/2, y-1/2, -z' 
 'x, -y-1/2, z' 
 '-y-1/2, -x-1/2, z' 
 '-y, x-1/2, -z' 
 'y-1/2, -x, -z' 
 'y, x, z' 
 
_cell_length_a     4.0671 
_cell_length_b     4.0671 
_cell_length_c     7.4669 
_cell_angle_alpha  90.000 
_cell_angle_beta   90.000 
_cell_angle_gamma  90.000 
 
_shelx_F_squared_multiplier     1.000 
 
loop_ 
 _refln_index_h 
 _refln_index_k 
 _refln_index_l 
 _refln_F_squared_calc 
 _refln_F_squared_meas 
 _refln_F_squared_sigma 
 _refln_observed_status 
   1   1   0    19653.25    16991.33    681.65 o 
   0   2   0    20279.12    18954.93    850.99 o 
   2   2   0    13412.32    12293.57    546.74 o 
   1   3   0     9155.92     8594.38    335.06 o 
   3   3   0     5447.38     5636.93    228.79 o 
   0   4   0     7409.37     7414.73    381.48 o 
   2   4   0     5778.92     6217.75    202.48 o 
   1   5   0     3459.75     3760.59    123.75 o 
   0   1   1     1509.75     1361.86     62.77 o 
   1   1   1       38.35       36.65      1.04 o 
   0   2   1      640.44      560.19     15.91 o 
   1   2   1     1058.43      950.37     19.05 o 
   2   2   1      422.81      413.36     16.89 o 
   0   3   1      803.83      727.38     30.63 o 
   1   3   1       70.76       75.13      3.29 o 
   2   3   1      657.41      641.07     10.54 o 
   3   3   1       73.72       85.00      4.95 o 
   0   4   1      261.29      276.08      9.49 o 
   1   4   1      558.94      552.83     12.73 o 
   2   4   1      223.13      241.13      5.80 o 
   3   4   1      425.66      424.82      8.84 o 
   0   5   1      425.66      436.56     17.33 o 
   1   5   1       69.38       74.15      4.15 o 
   0   0   2     1538.39     1563.45     62.65 o 
   0   1   2    19610.03    21565.09    497.61 o 
   1   1   2     3071.27     3004.71     61.40 o 
   0   2   2     1054.14      969.11     37.10 o 
   1   2   2    12293.62    11898.53    279.48 o 
   2   2   2      802.33      775.70     21.96 o 
   0   3   2     8775.50     8512.15    324.50 o 
   1   3   2     1339.14     1290.23     28.50 o 
   2   3   2     6616.71     6829.59    138.51 o 
   3   3   2      780.52      803.07     24.88 o 
   0   4   2      506.60      483.77     14.49 o 
   1   4   2     5131.23     5367.17    109.52 o 
   2   4   2      409.25      414.09     10.64 o 
   3   4   2     3236.88     3296.24     75.72 o 
   0   5   2     3236.88     3323.48     61.82 o 
   1   5   2      501.50      513.97     15.79 o 
   0   0   3     1044.79     1126.18     93.07 o 
   0   1   3       68.99       72.84      2.67 o 
   1   1   3     2283.73     2360.89     49.39 o 
   0   2   3      861.61      843.35     25.42 o 
   1   2   3       39.65       40.19      1.25 o 
   2   2   3      728.48      681.46     20.67 o 
   0   3   3       24.67       21.18      3.76 o 
   1   3   3     1230.13     1201.09     27.37 o 
   2   3   3       15.32       15.25      1.57 o 
   3   3   3      853.11      912.19     19.62 o 
   0   4   3      561.09      535.33     19.18 o 
   1   4   3        9.33       10.75      2.16 o 
   2   4   3      498.85      499.40     12.23 o 
   3   4   3        3.14        7.74      3.45 o 
   0   5   3        3.14        1.19      6.70 o 
   1   5   3      642.00      578.66     20.11 o 
   0   0   4     7660.48     8130.71    695.75 o 
   0   1   4     5157.60     5631.10    120.81 o 
   1   1   4     8744.05     9378.39    192.22 o 
   0   2   4     5429.52     5605.76    137.91 o 
   1   2   4     3678.40     3687.28     63.25 o 
   2   2   4     4085.53     4144.63    125.76 o 
   0   3   4     2788.30     2784.84     84.30 o 
   1   3   4     4595.74     4693.91     87.94 o 
   2   3   4     2180.24     2186.42     45.78 o 
   3   3   4     2771.23     3020.06     82.10 o 
   0   4   4     2479.14     2469.10     67.47 o 
   1   4   4     1737.02     1751.58     39.41 o 
   2   4   4     1968.09     1998.47     45.90 o 
   0   0   5     1140.82     1161.20     40.60 o 
   0   1   5      803.21      851.21     18.04 o 
   1   1   5      392.70      391.26     12.12 o 
   0   2   5      791.18      871.34     27.13 o 
   1   2   5      659.31      684.39     14.00 o 
   2   2   5      584.45      566.57     20.97 o 
   0   3   5      566.51      565.75     18.85 o 
   1   3   5      246.36      240.92      6.50 o 
   2   3   5      497.84      495.30     11.23 o 
   3   3   5      157.57      162.12      9.12 o 
   0   4   5      350.75      339.86     15.94 o 
   1   4   5      442.77      430.50     10.78 o 
   2   4   5      279.55      280.74     12.13 o 
   0   0   6     6373.52     6690.43    237.97 o 
   0   1   6     2106.50     2261.17     51.37 o 
   1   1   6     4303.80     4403.22    103.62 o 
   0   2   6     4808.52     5378.12    119.14 o 
   1   2   6     1582.16     1615.71     39.12 o 
   2   2   6     3745.17     3780.04    152.18 o 
   0   3   6     1214.14     1179.44     32.74 o 
   1   3   6     2682.86     2739.43     78.35 o 
   2   3   6      945.25      894.71     22.96 o 
   3   3   6     1758.72     1557.59     71.72 o 
   0   4   6     2399.29     2332.96     69.17 o 
   1   4   6      744.38      692.68     13.34 o 
   0   0   7      255.34      256.65     13.70 o 
   0   1   7     1051.34     1133.80     30.26 o 
   1   1   7       72.93       76.89      6.21 o 
   0   2   7      226.26      242.49      8.06 o 
   1   2   7      839.34      896.80     29.88 o 
   2   2   7      206.01      198.85     10.22 o 
   0   3   7      680.99      661.45     26.60 o 
   1   3   7       80.11       76.89      4.34 o 
   2   3   7      559.33      480.87     19.74 o 
   0   0   8      282.92      273.72     15.21 o 
   0   1   8     3479.39     3703.25     78.03 o 
   1   1   8      100.09      121.10      9.42 o 
   0   2   8      208.14      191.51     13.98 o 
   1   2   8     2777.23     2748.06    125.19 o 
   2   2   8      155.39      136.48     14.87 o 
   0   3   8     2243.32     1990.65    176.41 o 
   0   0   9      758.23      743.64     43.00 o 
   0   1   9        3.47        6.05      6.02 o 
   1   1   9      957.10      883.99     42.63 o 
   0   2   9      634.68      584.68     27.14 o 
                                                 
